# Supplementary material for: Salmonella Typhimurium with Eight Tandem Copies of blaNDM-1 on a HI2 Plasmid
Source: Microorganisms. 2023 Dec 22;12(1):20. doi: 10.3390/microorganisms12010020 (PMC10819877; doi:10.3390/microorganisms12010020)
Supplement: Supplementary file 1 [file microorganisms-12-00020-s001.zip]

Archive with 1 entries (1 files):
- microorganisms-2703210-supplementary.pdf
